# Supplementary material for: Altered Splicing of the BIN1 Muscle-Specific Exon in Humans and Dogs with Highly Progressive Centronuclear Myopathy
Source: PLoS Genet. 2013 Jun 6;9(6):e1003430. doi: 10.1371/journal.pgen.1003430 (PMC3675003; doi:10.1371/journal.pgen.1003430)
Supplement: Table S1 — Primer sequences. (XLSX) [file pgen.1003430.s004.xlsx]

## Sheet: Sheet1
Table S1. Primer sequences
Amplification	Starting material	Species	5' -3'	5' -3'	Size (nt)
BIN1 exon 11	genomic DNA	human	TCCTCTGAGCAGAAGGGTTG	CACTGCACACAGAGCCAGAT	266
BIN1 exons 6 to 18	cDNA	human	GCAAGCTGGTGGACTACGACAG	ACAGTTGCTGGGAAGGTCTC	1106
BIN1 exons 10 to 12	cDNA	human	AGAACCTCAATGATGTGCTGG	GGCTCGTGGTTGACTCTGAT	209
BIN1 exons 6 to 12	cDNA	human	GCAAGCTGGTGGACTACGACAG	GGCTCGTGGTTGACTCTGAT	547
BIN1 exons 10 to 18	cDNA	human	AGAACCTCAATGATGTGCTGG	ACAGTTGCTGGGAAGGTCTC	768
BIN1 exon 1	genomic DNA	dog	GTCGGGGCTGCAAGATCG	TCGGGGGTGCGCGAGGTG	226
BIN1 exon 2	genomic DNA	dog	GAGCCATCTGTGGTATTGG	CTTCCAGCTCGCTTACTCC	277
BIN1 exons 3 + 4	genomic DNA	dog	GCGTTTGTCCACCTGAGAG	GTCCAAGAAGGTGAGGCAG	552
BIN1 exon 5	genomic DNA	dog	GGAAGCAGTGGGGCTCAAG	CTTCACCTCCAGTGCACAG	268
BIN1 exon 6	genomic DNA	dog	CTGAACATCTCGACATCTCG	CAGTGGGCACAGCACAAGAG	263
BIN1 exon 7	genomic DNA	dog	CCACTCTCCTTTGCCGTGAC	CAGGAAAGAGACTGAGCCCTC	249
BIN1 exons 8 + 9	genomic DNA	dog	GACTTGGCTAGGCCTAAGC	GTGGCCACTAGTGTGTACC	539
BIN1 exon 10	genomic DNA	dog	GTGCAAGGAAGGGGCTAAGATG	CTACAGCCAGGGCAGTAG	203
BIN1 exon 11	genomic DNA	dog	GCTGCTGATGAGGGAACAGG	GCACCAGGCGCATGCACAG	206
BIN1 exon 12	genomic DNA	dog	CTGTGGATGCACATGGTCC	CCATGAGCCCAGTGTTGC	302
BIN1 exon 13	genomic DNA	dog	GTGACTAACTGTGGCTTTGTC	GGAAGAAGGCCATGCACAC	286
BIN1 exons 14 + 15	genomic DNA	dog	GCACCCTGCCGAATGTTCC	GTGCAAGTGCATGCACCTG	775
BIN1 exon 16	genomic DNA	dog	CTTGTCTCGTGCCCTTGCC	GCAAATGTCTAGGTTAGAGTG	495
BIN1 exons 17 + 18	genomic DNA	dog	CCATTGCAGGGACCTGAC	CAACGTCGGCTCAGATAGC	659
BIN1 exon 19	genomic DNA	dog	CCTGGTGCACCATGCTTG	GCAGGGTACAGAGACAG	314
BIN1 exon 20	genomic DNA	dog	GGTTCCAGTGCCCTCTG	GGTGTTCTTCACACGCCCAG	209
BIN1	cDNA	dog	CAAGCAGCTGACTGAGGGCAC	GGTGTTCTTCACACGCCCAG	1128
MTM1	cDNA	dog	CCGAGTTTCCAGTATGGCTTC	GTCTCCCTGATAACATCGAG	813
